# Supplementary material for: Thirty-Five Years of IBV Evolution in Chile Reveals a Novel Lineage and Evidence of Vaccine-Driven Recombination
Source: Viruses. 2025 Aug 13;17(8):1111. doi: 10.3390/v17081111 (PMC12390653; doi:10.3390/v17081111)
Supplement: Supplementary file 1 [file viruses-17-01111-s001.zip]

Archive with 1 entries (1 files):
- Table Sup.Mat. S1-S2-S3-S4.xls
