# Supplementary material for: Thirty-Five Years of IBV Evolution in Chile Reveals a Novel Lineage and Evidence of Vaccine-Driven Recombination
Source: Viruses. 2025 Aug 13;17(8):1111. doi: 10.3390/v17081111 (PMC12390653; doi:10.3390/v17081111)
Supplement: Supplementary file 1 [file viruses-17-01111-s001.zip › Table Sup.Mat. S1-S2-S3-S4.xls]

## Sheet: Table S1
Table S1. Estimates of genetic diversity (d) and standard error estimates (S.E.) of nucleotide sequences of the S1 gene from IBV lineages, including Chilean samples
	d	S.E.
CL_86/88	0.0687513	0.00574967
CL_09/15	0.0228859	0.00290965
CL_17	0.125974	0.00678191
CL_21	0.0085003	0.00164756
GI-1	0.0388479	0.00386716
GI-2	0.00521931	0.00140797
GI-3	0.119026	0.00759609
GI-4	0.00563692	0.0015928
GI-5	0.0716077	0.00534956
GI-6	0.00433188	0.00119535
GI-7	0.122486	0.00752859
GI-8	0.00736562	0.00154024
GI-9	0.016884	0.0020632
GI-10	0.0719404	0.00554771
GI-11	0.082318	0.00640324
GI-12	0.0169856	0.00222205
GI-13	0.0465675	0.00448674
GI-14	0.166732	0.0111624
GI-15	0.112278	0.00770575
GI-16	0.0398634	0.00408531
GI-17	0.00870891	0.00203684
GI-18	0.0476768	0.00553434
GI-19	0.0256913	0.00305214
GI-20	0.00714644	0.00222217
GI-21	0.0220604	0.00240122
GI-22	0.115773	0.00735023
GI-23	0.0453062	0.00424704
GI-24	0.123914	0.00793276
GI-25	0.039888	0.00416045
GI-26	0.0298211	0.00321254
GI-27	0.0101874	0.0019889
GI-28	0.0119316	0.00168024
GI-29	0.0212774	0.00363706
GI-30-1	0.0118609	0.00217429
GI-30-2	0.0309212	0.00346537
GII-1	0.037205	0.00512441
GIII-1	0.0524322	0.00492243
GIV-1	0.0370342	0.00348901
GV-1	0.00130579	0.000686204
GVI-1	0.0173803	0.00259955
GVII-1	0.0306819	0.00452672
GVIII.1-1	0.239996	0.0182324
GVIII.2-1	0.0198263	0.00299775
GIX-1	0.0637606	0.00714257

## Sheet: Table S2
Table S2. Estimates of genetic diversity (d) and standard error estimates (S.E.) of aminoacid sequences of the S1 gene from IBV lineages, including Chilean samples
	d	S.E.
CL_86/88	0.068343	0.00809912
CL_09/15	0.038262	0.00701002
CL_17	0.0224514	0.00475956
CL_21	0.0155643	0.00433575
GI-1	0.0591039	0.00781131
GI-2	0.0100469	0.00301702
GI-3	0.139528	0.0113681
GI-4	0.00775194	0.00319196
GI-5	0.0686654	0.00763087
GI-6	0.0119741	0.0035753
GI-7	0.129159	0.0117956
GI-8	0.0132173	0.00348675
GI-9	0.0213178	0.00419052
GI-10	0.0762548	0.00807099
GI-11	0.0747905	0.00894463
GI-12	0.0241357	0.00444796
GI-13	0.0771318	0.00949853
GI-14	0.176125	0.017106
GI-15	0.121631	0.0105531
GI-16	0.0466926	0.00702606
GI-17	0.057648	0.00737759
GI-18	0.0613102	0.0080755
GI-19	0.0357375	0.006158
GI-20	0.0116279	0.00494814
GI-21	0.0380117	0.00594662
GI-22	0.118502	0.0118115
GI-23	0.0479452	0.00719276
GI-24	0.132661	0.0108796
GI-25	0.0698745	0.00852006
GI-26	0.0428105	0.00688515
GI-27	0.0190406	0.00511887
GI-28	0.019516	0.00457053
GI-29	0.0310078	0.00724977
GI-30-1	0.0220279	0.00540673
GI-30-2	0.0343892	0.00584136
GII-1	0.0570866	0.010573
GIII-1	0.0700904	0.00898155
GIV-1	0.0637117	0.00965792
GV-1	0.00391389	0.00205198
GVI-1	0.026975	0.00549674
GVII-1	0.0332681	0.00948338
GVIII.1-1	0.243553	0.0241116
GVIII.2-1	0.0155945	0.0041694
GIX-1	0.0697674	0.0117554

## Sheet: Table S3
Table S3.Estimates of Evolutionary Divergence (below diagonal) and standard error estimates (above diagonal) among S1 nucleotide sequences of IBV lineages, including Chilean samples.
	CL_86/88	CL_09/15	CL_17	CL_21	GI-1	GI-2	GI-3	GI-4	GI-5	GI-6	GI-7	GI-8	GI-9	GI-10	GI-11	GI-12	GI-13	GI-14	GI-15	GI-16	GI-17	GI-18	GI-19	GI-20	GI-21	GI-22	GI-23	GI-24	GI-25	GI-26	GI-27	GI-28	GI-29	GI-30	GI-30.2	GII-1	GIII-1	GIV-1	GV-1	GVI-1	GVII-1	GVIII.1-1	GVIII.2-1	GIX-1
CL_86/88		0.0163759	0.0130961	0.0144559	0.0139241	0.0149546	0.0117823	0.0174971	0.0145627	0.0163828	0.0151728	0.015638	0.0148278	0.0164333	0.0156264	0.0167371	0.0147805	0.0130367	0.0125549	0.0168146	0.0146135	0.0133805	0.0155898	0.0135181	0.0145384	0.0149223	0.0129407	0.016181	0.0169248	0.0177462	0.0154433	0.0171325	0.018126	0.0149754	0.0143377	0.0421939	0.024887	0.0377324	0.0267646	0.0293841	0.0240099	0.0509457	0.0475091	0.0431463
CL_09/15	0.287949		0.0152039	0.0171494	0.0164458	0.016763	0.0140116	0.0169734	0.0148066	0.0161028	0.0155493	0.0159504	0.0158536	0.0159984	0.0165493	0.0155221	0.0156472	0.0140793	0.0125911	0.00395075	0.0156071	0.012723	0.015624	0.0162084	0.0137231	0.0153693	0.0122051	0.015631	0.0187457	0.0187618	0.015473	0.0170435	0.016722	0.0162767	0.01403	0.0372473	0.0285451	0.0424941	0.0275143	0.0320172	0.023864	0.0490827	0.0468404	0.0399243
CL_17	0.272296	0.287992		0.0135166	0.0129857	0.0154198	0.0128953	0.0154883	0.0117208	0.0145575	0.0130709	0.0153156	0.0131	0.0141322	0.013807	0.0146865	0.00531571	0.0127156	0.0130996	0.0142386	0.0138269	0.0131314	0.0143989	0.015036	0.0125051	0.0129758	0.0116894	0.0137534	0.0151961	0.0133504	0.014918	0.0148387	0.0163988	0.0147514	0.013305	0.039999	0.0241035	0.0383447	0.0219953	0.0284122	0.0216029	0.0534516	0.0445422	0.0432253
CL_21	0.268377	0.295984	0.273694		0.00189366	0.0125499	0.0101664	0.0150871	0.0117711	0.0119432	0.012039	0.0124534	0.0138325	0.0140148	0.015275	0.0143608	0.0141137	0.0139492	0.0135829	0.0162011	0.0145848	0.0129931	0.0153389	0.0127941	0.0144799	0.0118029	0.0144058	0.0120851	0.0152735	0.0161943	0.0141482	0.0149541	0.0163628	0.0150919	0.0147935	0.0418918	0.0255632	0.0392493	0.0273927	0.0300355	0.0216677	0.0483279	0.0426322	0.0426334
GI-1	0.275105	0.297853	0.27704	0.0244984		0.0125824	0.0100557	0.0145116	0.0114715	0.0117355	0.0115671	0.0126866	0.013587	0.013728	0.0152352	0.014249	0.0136272	0.0134662	0.0132796	0.0156667	0.0144368	0.0128969	0.0148753	0.0126389	0.0138469	0.0117547	0.0141258	0.0121234	0.0149847	0.0160486	0.0139581	0.0145959	0.0159343	0.014672	0.0146779	0.04149	0.025377	0.0385356	0.0269337	0.0304521	0.0212744	0.0480903	0.0426136	0.0417933
GI-2	0.235783	0.305437	0.287667	0.209042	0.213567		0.009493	0.0134006	0.0145072	0.0130888	0.0158964	0.0109836	0.0150255	0.0137834	0.0155675	0.0156203	0.0167834	0.0132293	0.0138524	0.0152174	0.014423	0.0143169	0.0185707	0.0132884	0.0137778	0.016072	0.0159832	0.0169297	0.0180141	0.0196946	0.0121229	0.0195336	0.0206254	0.0178315	0.0146076	0.0388828	0.028246	0.0396092	0.0279941	0.033819	0.0251838	0.0492963	0.0506341	0.0387293
GI-3	0.227612	0.28492	0.275943	0.202952	0.207588	0.186848		0.0113781	0.0116767	0.0120274	0.0129559	0.00970055	0.0122305	0.0122296	0.0126704	0.0121407	0.0139279	0.0124099	0.0113962	0.0131399	0.0119596	0.0116914	0.0150048	0.0114191	0.0131644	0.0120182	0.012747	0.0131793	0.0156801	0.0150012	0.0122027	0.014586	0.0157192	0.0133432	0.0113921	0.0378588	0.0249323	0.0372017	0.0217442	0.0278238	0.022574	0.0489625	0.0469728	0.0432244
GI-4	0.255816	0.298299	0.276163	0.257035	0.260571	0.222536	0.231395		0.0135945	0.0154685	0.014149	0.0131931	0.0136118	0.0143348	0.0159669	0.0150782	0.0175444	0.014274	0.0127136	0.0167009	0.0162782	0.0155199	0.018806	0.0133013	0.0153936	0.014516	0.0159891	0.0153946	0.0170509	0.0170852	0.0130065	0.0171111	0.0176235	0.0163294	0.0153109	0.0409976	0.0274373	0.0427513	0.0266356	0.0328495	0.0269754	0.0511649	0.0454156	0.0406178
GI-5	0.252303	0.272934	0.252233	0.215822	0.217851	0.235657	0.23115	0.247432		0.0125055	0.0121851	0.0140796	0.0129207	0.0111643	0.0130798	0.0151586	0.0129038	0.0127582	0.0106166	0.0140289	0.01088	0.0111041	0.014879	0.013553	0.0114186	0.0119362	0.0137781	0.0138287	0.0151907	0.015725	0.0118163	0.0147109	0.0158077	0.0138488	0.0119278	0.0377942	0.0250263	0.037154	0.0254354	0.0268989	0.0205428	0.0447018	0.0456156	0.0387645
GI-6	0.242104	0.25259	0.255192	0.189398	0.193497	0.21302	0.207764	0.218926	0.186576		0.0148599	0.0145449	0.01461	0.0137675	0.0145812	0.0130139	0.0153836	0.0149909	0.0137961	0.015482	0.0146863	0.015067	0.0166919	0.0137605	0.0143704	0.0142956	0.0149221	0.0161035	0.0189202	0.0181358	0.0149491	0.0170851	0.0188537	0.0151531	0.0150564	0.0414624	0.0249352	0.0398068	0.0252043	0.0290889	0.023565	0.0518751	0.0415808	0.0424538
GI-7	0.270601	0.305612	0.271086	0.204444	0.207749	0.272901	0.263779	0.290533	0.23143	0.24492		0.0145952	0.0145372	0.0150432	0.0147207	0.0147171	0.0136347	0.0154102	0.0136417	0.0146565	0.0139865	0.0136693	0.016293	0.0145818	0.0141667	0.0108746	0.0140962	0.0147968	0.0114339	0.0156605	0.015715	0.0147109	0.0144657	0.0149664	0.0140447	0.0375113	0.0258946	0.0363815	0.0248307	0.0268069	0.0231802	0.048988	0.0439873	0.0410439
GI-8	0.241619	0.282149	0.282428	0.214704	0.217502	0.184288	0.170224	0.213175	0.242139	0.213995	0.262628		0.0110944	0.0144892	0.0148461	0.0162726	0.0161766	0.014776	0.011992	0.0155354	0.0133431	0.0143358	0.0181455	0.0122602	0.0125654	0.0151797	0.0143531	0.0153134	0.0178836	0.0191541	0.0125685	0.0169806	0.0193296	0.0156826	0.0136634	0.041734	0.0258103	0.0422306	0.0256735	0.0280742	0.026656	0.0416308	0.0467283	0.046151
GI-9	0.253132	0.300337	0.26398	0.247085	0.252009	0.22758	0.202466	0.219136	0.241241	0.227838	0.277976	0.165025		0.0142037	0.013743	0.0150335	0.015059	0.0140863	0.0108904	0.0146903	0.014186	0.0128937	0.0187707	0.0127712	0.01424	0.0152975	0.0130198	0.0151768	0.0168673	0.0180363	0.0126526	0.0160252	0.0192612	0.0152017	0.0143174	0.0393951	0.0263523	0.0380256	0.0241954	0.0266531	0.0232207	0.0461912	0.0435994	0.0448204
GI-10	0.256004	0.283057	0.261927	0.233953	0.234679	0.222802	0.222903	0.230704	0.197101	0.18801	0.265685	0.244568	0.24305		0.014056	0.0137743	0.0156627	0.0133339	0.0110759	0.0150281	0.0110053	0.0132091	0.0156108	0.0147283	0.0142446	0.0146803	0.0115584	0.0164205	0.0179164	0.0190543	0.0116828	0.0157865	0.0180938	0.0153309	0.0129385	0.0396023	0.0257679	0.0351585	0.0252721	0.0276901	0.0205324	0.0478677	0.0404461	0.0428927
GI-11	0.257348	0.272194	0.274964	0.255002	0.257876	0.254986	0.248733	0.263549	0.228642	0.220053	0.273305	0.244538	0.261766	0.233033		0.0143806	0.0154056	0.0125736	0.0140141	0.016147	0.0129271	0.0128266	0.0165257	0.0144132	0.0132946	0.0144731	0.0130395	0.0171289	0.0152247	0.0169282	0.0150017	0.0156842	0.0180114	0.0144192	0.0126937	0.0401644	0.0257487	0.0399802	0.0245784	0.0277076	0.0231214	0.0491327	0.0430738	0.0443153
GI-12	0.263069	0.241752	0.261495	0.231798	0.237103	0.246785	0.233256	0.254449	0.23019	0.203553	0.257612	0.239114	0.250217	0.235741	0.224468		0.0164527	0.0159678	0.0140824	0.0149377	0.0134044	0.0150423	0.0161778	0.0163991	0.0149499	0.0159609	0.0131302	0.0147849	0.0179319	0.0156859	0.0154238	0.0162858	0.0175841	0.015014	0.014444	0.0400174	0.0268646	0.0375884	0.0243459	0.0316372	0.0238174	0.0482693	0.0421588	0.0419848
GI-13	0.272773	0.282073	0.0919314	0.277193	0.279028	0.293553	0.277257	0.281251	0.259702	0.257485	0.262647	0.285781	0.275333	0.27113	0.27362	0.261524		0.0144794	0.0148795	0.0142159	0.015914	0.0154922	0.0153288	0.0171595	0.0128767	0.0132226	0.0134843	0.0146529	0.0168212	0.0140276	0.0169656	0.0162013	0.0165776	0.0160646	0.0153202	0.0416751	0.0254459	0.0411532	0.0230853	0.0315207	0.0234329	0.056387	0.047319	0.0454042
GI-14	0.267571	0.291057	0.258121	0.264771	0.269148	0.271203	0.264701	0.258437	0.259696	0.239033	0.282384	0.257572	0.266018	0.271851	0.260507	0.252547	0.254547		0.0122168	0.0138908	0.0122403	0.0117484	0.0139321	0.0140435	0.0124634	0.0129387	0.0125397	0.0148154	0.0159351	0.0139863	0.0137888	0.0151163	0.0159509	0.0121179	0.0118767	0.0371775	0.024438	0.0389895	0.0223295	0.0283774	0.0204967	0.0480201	0.0454729	0.0378412
GI-15	0.275761	0.282267	0.282004	0.256753	0.260341	0.259596	0.255096	0.250382	0.2193	0.237531	0.273996	0.249326	0.22591	0.238294	0.257211	0.251314	0.30057	0.2616		0.012354	0.0106807	0.0105356	0.0142193	0.0122068	0.0121135	0.0133151	0.0129742	0.0143306	0.0157878	0.0153185	0.0117835	0.0144938	0.0159615	0.013875	0.0121251	0.0396632	0.0246141	0.0389713	0.0247958	0.0280436	0.0232082	0.0428635	0.0461833	0.0418081
GI-16	0.276496	0.0495479	0.275959	0.264362	0.268165	0.277393	0.26759	0.273246	0.256771	0.234908	0.287919	0.267807	0.282658	0.26341	0.259624	0.229405	0.269656	0.279518	0.267708		0.0147616	0.0124666	0.015338	0.0161783	0.0131732	0.0148139	0.0122981	0.0144952	0.0180662	0.0186179	0.0138412	0.0169146	0.0163108	0.0159108	0.0133624	0.0376137	0.0274397	0.0416643	0.0276075	0.0313812	0.0237488	0.0494212	0.0476896	0.0402403
GI-17	0.265582	0.309916	0.258425	0.261722	0.262931	0.243947	0.241122	0.263237	0.201349	0.226295	0.266328	0.263712	0.2282	0.218815	0.254999	0.250675	0.293528	0.271674	0.202237	0.29224		0.012391	0.0163754	0.0145493	0.0146831	0.0142904	0.0136975	0.016163	0.0157465	0.0168665	0.0116047	0.0153466	0.0180093	0.0152784	0.0124638	0.0406649	0.0278289	0.0408956	0.0243047	0.0254989	0.0250299	0.0489997	0.0459406	0.0441308
GI-18	0.258487	0.276571	0.259654	0.230885	0.234098	0.244887	0.234948	0.24826	0.19451	0.220695	0.265048	0.240716	0.230816	0.232881	0.239232	0.251289	0.279023	0.253003	0.201771	0.253959	0.192024		0.0151431	0.0138667	0.0129452	0.0126867	0.0135568	0.0149507	0.0157103	0.0171283	0.0131855	0.0156557	0.015805	0.0138807	0.0123709	0.0393459	0.0254488	0.0397699	0.0267151	0.0284643	0.0226915	0.0500261	0.0451727	0.0414583
GI-19	0.283487	0.304731	0.276543	0.267329	0.269562	0.299012	0.295599	0.300701	0.271501	0.274592	0.260016	0.302522	0.294829	0.28873	0.279249	0.274317	0.262053	0.265739	0.288801	0.295212	0.300954	0.293039		0.0166916	0.015205	0.0126837	0.0160993	0.0164199	0.0150772	0.0151149	0.0159174	0.0115894	0.0132448	0.0159771	0.0162466	0.0355619	0.0278939	0.0409081	0.0236915	0.0287729	0.0227992	0.0544807	0.0429946	0.0421406
GI-20	0.244467	0.281363	0.275254	0.245492	0.249892	0.211068	0.213828	0.22299	0.264502	0.232032	0.285629	0.192847	0.194224	0.250116	0.246538	0.245038	0.284379	0.252566	0.254412	0.267325	0.245508	0.247306	0.299502		0.0146568	0.0138016	0.0149485	0.0135909	0.0158359	0.0182178	0.0126328	0.0153076	0.0179137	0.0165828	0.0130972	0.0383391	0.0283151	0.0412623	0.0247989	0.0260248	0.0221331	0.0479625	0.0474961	0.0435438
GI-21	0.243163	0.26113	0.208886	0.276267	0.279579	0.248752	0.248644	0.263568	0.233676	0.223168	0.270382	0.24274	0.263619	0.247996	0.246572	0.229914	0.190899	0.224601	0.25248	0.243289	0.264915	0.245155	0.269415	0.255008		0.0145135	0.0128934	0.0152998	0.0181139	0.0151216	0.0142574	0.0174837	0.016663	0.0139471	0.0108514	0.0413798	0.0293786	0.0398264	0.025952	0.0298883	0.0221899	0.0482466	0.0473693	0.0415189
GI-22	0.278635	0.30252	0.264628	0.219879	0.22226	0.270125	0.260462	0.273043	0.250762	0.23671	0.221113	0.253333	0.275592	0.269079	0.27469	0.270819	0.261263	0.262087	0.26987	0.288853	0.2686	0.258422	0.222604	0.279693	0.274233		0.0127347	0.0122077	0.0140783	0.014121	0.0147398	0.012645	0.0104096	0.0152423	0.0151201	0.03784	0.0241497	0.0395966	0.0214133	0.0270005	0.0216273	0.0482846	0.0453928	0.039341
GI-23	0.255265	0.227508	0.252204	0.241998	0.246842	0.260223	0.252971	0.271292	0.246181	0.225106	0.257641	0.25286	0.259738	0.237991	0.238635	0.194928	0.249989	0.246653	0.25017	0.215243	0.256326	0.246721	0.27584	0.258502	0.226638	0.262419		0.0140852	0.0162341	0.0144741	0.0144652	0.0151321	0.0162305	0.0143812	0.0131367	0.0357598	0.0245766	0.0378664	0.0267598	0.028142	0.0218333	0.0491888	0.0435763	0.0441864
GI-24	0.297511	0.309335	0.293453	0.242041	0.245783	0.28354	0.278018	0.283811	0.2655	0.250858	0.285118	0.270886	0.291843	0.294251	0.29687	0.285026	0.297593	0.304602	0.293588	0.293548	0.289338	0.27588	0.286498	0.294915	0.301838	0.247374	0.272346		0.016548	0.0156922	0.0157426	0.0156085	0.0179889	0.0145838	0.0152684	0.0354774	0.0238887	0.0394288	0.0250061	0.0301617	0.024455	0.0498771	0.044983	0.0394581
GI-25	0.307555	0.33367	0.300768	0.234404	0.23755	0.305936	0.293228	0.293974	0.261422	0.271113	0.211182	0.296135	0.306868	0.290919	0.290142	0.284771	0.300604	0.309161	0.282966	0.310793	0.286602	0.270278	0.241544	0.314361	0.307555	0.236344	0.2807	0.288958		0.0168566	0.0170719	0.0133436	0.0180266	0.0177969	0.017758	0.0390376	0.0226546	0.0417887	0.0250963	0.0282	0.0230987	0.0483167	0.0435057	0.044265
GI-26	0.291032	0.321826	0.28958	0.25894	0.264613	0.291636	0.286917	0.30438	0.279192	0.268133	0.28008	0.295408	0.303203	0.283187	0.279538	0.289941	0.282809	0.286548	0.301653	0.314235	0.302299	0.299465	0.277697	0.301013	0.285227	0.271207	0.280031	0.298063	0.307401		0.016627	0.0171143	0.0171307	0.0169168	0.0162818	0.0368082	0.0285233	0.037892	0.0261094	0.0292596	0.0263857	0.0507581	0.0430606	0.0443735
GI-27	0.255187	0.299828	0.268453	0.242085	0.246348	0.221533	0.223112	0.224443	0.199051	0.214383	0.258311	0.225154	0.201075	0.218308	0.263224	0.253926	0.285623	0.250034	0.202541	0.279632	0.17757	0.192638	0.285655	0.238659	0.24555	0.256941	0.247341	0.283891	0.27846	0.299491		0.0172165	0.0187849	0.0158518	0.0140585	0.0383205	0.0283869	0.0417562	0.024714	0.0286061	0.0249061	0.0513041	0.0475697	0.0436276
GI-28	0.301154	0.313415	0.286813	0.248211	0.247677	0.305159	0.298957	0.300447	0.266464	0.27558	0.249209	0.297179	0.289575	0.291995	0.299591	0.276725	0.281132	0.290628	0.268969	0.303554	0.292993	0.278129	0.145172	0.300572	0.288373	0.20347	0.269565	0.294881	0.240038	0.302909	0.279784		0.0122855	0.0180518	0.0172067	0.0398473	0.0267999	0.0397663	0.024688	0.0262785	0.0223157	0.0491144	0.0451568	0.039519
GI-29	0.288949	0.307065	0.297801	0.246521	0.249893	0.301764	0.287673	0.295124	0.267774	0.2718	0.240153	0.29231	0.3008	0.294112	0.29983	0.274478	0.290425	0.293334	0.293	0.297094	0.304741	0.28039	0.196314	0.307757	0.295746	0.148509	0.28109	0.298949	0.257914	0.30088	0.279568	0.154985		0.0185049	0.017886	0.0406893	0.027831	0.0418073	0.0238873	0.0286536	0.0238247	0.0473706	0.0486086	0.0397497
GI-30-1	0.289926	0.302052	0.278718	0.261358	0.262819	0.280643	0.259842	0.268328	0.254334	0.234992	0.28248	0.262627	0.268312	0.264854	0.262039	0.250037	0.279639	0.209195	0.260618	0.288366	0.25015	0.255347	0.290557	0.26728	0.261654	0.275271	0.249692	0.300736	0.313465	0.285074	0.253417	0.303942	0.296379		0.0123459	0.0398511	0.0270983	0.0415312	0.0255288	0.0293714	0.024873	0.0475739	0.0484761	0.03948
GI-30-2	0.260288	0.273587	0.282252	0.242499	0.244766	0.238884	0.24336	0.24912	0.226097	0.225728	0.256275	0.247257	0.245679	0.24504	0.254061	0.244527	0.294482	0.263141	0.240227	0.259407	0.21192	0.214858	0.286433	0.25449	0.26566	0.258806	0.259253	0.282569	0.269557	0.293128	0.203783	0.275785	0.267733	0.257427		0.0375309	0.0253982	0.0374176	0.0246163	0.0275736	0.0219155	0.0435985	0.0430581	0.0393108
GII-1	0.679587	0.699895	0.678796	0.673645	0.670878	0.676416	0.675465	0.669033	0.670151	0.681769	0.666631	0.680576	0.633861	0.682232	0.712153	0.679714	0.680092	0.673987	0.674493	0.706698	0.68867	0.647475	0.699963	0.669257	0.659641	0.672081	0.675856	0.68883	0.666934	0.689161	0.661936	0.669554	0.678194	0.694602	0.669855		0.0398889	0.0275504	0.0337038	0.0390523	0.0408357	0.0432219	0.0327332	0.0373662
GIII-1	0.568334	0.589183	0.562388	0.540241	0.542903	0.593625	0.582923	0.538872	0.563217	0.543951	0.54488	0.54177	0.52755	0.559672	0.563275	0.557689	0.551847	0.544889	0.548631	0.573378	0.561023	0.552402	0.541267	0.572015	0.541626	0.53697	0.576069	0.570519	0.545117	0.566635	0.55261	0.530728	0.551357	0.537464	0.533758	0.758639		0.0445795	0.0279166	0.0222068	0.0332491	0.050228	0.0475557	0.0431051
GIV-1	0.720136	0.727211	0.717346	0.663416	0.664504	0.718942	0.706981	0.702992	0.682937	0.688935	0.699737	0.709741	0.689613	0.686282	0.699875	0.682422	0.720902	0.730921	0.69801	0.729121	0.715682	0.67827	0.698504	0.707508	0.701639	0.692388	0.67348	0.69692	0.681547	0.695909	0.70941	0.678558	0.712273	0.724073	0.693265	0.542456	0.807212		0.0382192	0.0391776	0.0408561	0.0432183	0.0208609	0.0367698
GV-1	0.46507	0.497672	0.463768	0.462133	0.463296	0.472189	0.455529	0.479023	0.478466	0.45307	0.450682	0.452927	0.460523	0.478273	0.457961	0.463766	0.4521	0.462829	0.485161	0.49259	0.480487	0.456772	0.447538	0.464084	0.474656	0.435035	0.469281	0.481051	0.469018	0.492469	0.46738	0.467454	0.457867	0.468059	0.452747	0.690568	0.584435	0.779021		0.0263547	0.0272787	0.0542569	0.0445157	0.0415007
GVI-1	0.548336	0.549148	0.527273	0.536791	0.543825	0.538464	0.542775	0.539298	0.500806	0.513549	0.530104	0.518557	0.501881	0.514981	0.528127	0.528555	0.530136	0.536409	0.524782	0.544378	0.481613	0.530154	0.507293	0.51061	0.539942	0.533193	0.551042	0.573693	0.545946	0.515406	0.519577	0.520368	0.530437	0.528392	0.499474	0.709621	0.448002	0.773195	0.566999		0.0350892	0.0470058	0.0440062	0.0431603
GVII-1	0.464384	0.466617	0.441994	0.419766	0.420752	0.451043	0.43921	0.439413	0.420524	0.425796	0.439113	0.44494	0.419256	0.43789	0.446122	0.437016	0.436602	0.415474	0.437421	0.453362	0.45711	0.433386	0.412706	0.41993	0.417094	0.401853	0.43916	0.428827	0.435428	0.464424	0.426039	0.416498	0.423556	0.463813	0.430041	0.709276	0.633639	0.717909	0.519993	0.6027		0.0477674	0.0383556	0.036833
GVIII.1-1	0.838829	0.790645	0.833592	0.804561	0.805334	0.840236	0.832353	0.823204	0.793854	0.804572	0.837536	0.771794	0.794837	0.801246	0.833993	0.799313	0.837281	0.831085	0.817248	0.794597	0.839387	0.8169	0.815027	0.792923	0.811975	0.813891	0.802841	0.841873	0.798942	0.832052	0.85632	0.800165	0.801963	0.804557	0.82012	0.787313	0.87429	0.716866	0.904407	0.838939	0.855162		0.0459531	0.0360431
GVIII.2-1	0.719693	0.70725	0.721053	0.668178	0.666837	0.714007	0.712368	0.702673	0.682329	0.64492	0.702044	0.681393	0.681135	0.650392	0.697219	0.650172	0.735483	0.759765	0.715886	0.718821	0.711938	0.67894	0.713823	0.712838	0.722027	0.70397	0.683453	0.731234	0.697821	0.702409	0.678683	0.710529	0.711205	0.719184	0.669345	0.548379	0.836749	0.388235	0.748573	0.779608	0.743285	0.726497		0.0396383
GIX-1	0.760986	0.719886	0.74655	0.730328	0.728021	0.766061	0.777751	0.751324	0.705976	0.710155	0.725167	0.784426	0.779258	0.757492	0.759926	0.72999	0.734355	0.712237	0.75597	0.723178	0.749173	0.713109	0.725425	0.755882	0.714577	0.71029	0.730831	0.735063	0.705492	0.762385	0.736294	0.692591	0.714203	0.734676	0.710501	0.754199	0.809217	0.737957	0.71103	0.735271	0.683813	0.671645	0.667867

## Sheet: Table S4
Accession	Genotype	Lineage
FJ888351	GI	1
KF411040	GI	1
KF809793	GI	1
KJ200289	GI	1
DQ070840	GI	2
GU361608	GI	2
GU393336	GI	2
GU393337	GI	2
AF352831	GI	3
AF520606	GI	3
AY789947	GI	3
GQ229245	GI	3
AY251816	GI	4
KC577394	GI	4
L18988	GI	4
AY775551	GI	5
AY839140	GI	5
U29453	GI	5
U29522	GI	5
AF151953	GI	6
JQ250818	GI	6
U29519	GI	6
U29520	GI	6
AY606320	GI	7
AY606322	GI	7
JQ739299	GI	7
JQ764816	GI	7
JQ964061	GI	8
JQ964066	GI	8
JQ964067	GI	8
JQ964071	GI	8
AF006624	GI	9
JQ739363	GI	9
KC577392	GI	9
M99482	GI	9
AF151954	GI	10
AF151955	GI	10
AF151958	GI	10
AF151959	GI	10
GU393339	GI	11
JX182775	GI	11
JX182777	GI	11
JX182783	GI	11
M21969	GI	12
X04723	GI	12
X15832	GI	12
X52084	GI	12
AJ618985	GI	13
EU914938	GI	13
JQ739375	GI	13
Z83975	GI	13
FN182277	GI	14
X87238	GI	14
AY257062	GI	15
AY257068	GI	15
FJ807932	GI	15
FJ807933	GI	15
AF286302	GI	16
AY606323	GI	16
GU938413	GI	16
KJ941019	GI	16
AF027509	GI	17
AF305595	GI	17
AF419315	GI	17
FJ904714	GI	17
AY296744	GI	18
AY296746	GI	18
KC577388	GI	18
KC577391	GI	18
AF193423	GI	19
AY043312	GI	19
GQ258308	GI	19
KC577395	GI	19
AF349620	GI	20
AF349621	GI	20
AJ457137	GI	21
DQ064806	GI	21
DQ901376	GI	21
DQ901377	GI	21
DQ167147	GI	22
HQ018890	GI	22
KC577382	GI	22
KC577397	GI	22
AF093796	GI	23
EU780077	GI	23
JX027070	GI	23
JX173488	GI	23
KF757451	GI	24
KF809791	GI	24
KF809795	GI	24
KF809796	GI	24
EU694402	GI	25
EU925393	GI	25
JN160805	GI	25
KP085595	GI	25
FN182243	GI	26
FN182266	GI	26
FN182268	GI	26
FN182272	GI	26
GU301925	GI	27
GU437858	GI	27
GU437864	GI	27
KM660631	GI	27
GQ265943	GI	28
JX291989	GI	28
JX291997	GI	28
KC692265	GI	28
KJ524606	GI	28
KC692317	GI	28.
KY407556	GI	29
KY407557	GI	29
KY407558	GI	29
MN696789	GI	30
MN696790	GI	30
MN696792	GI	30
ON470385	GI	30.2
ON470386	GI	30.2
ON470387	GI	30.2
ON470388	GI	30.2
ON470389	GI	30.2
ON470390	GI	30.2
M21968	GII	1
M21971	GII	1
DQ490219	GIII	1
JN176213	GIII	1
U29450	GIII	1
U29521	GIII	1
AF274436	GIV	1
AF274439	GIV	1
AF338719	GIV	1
U77298	GIV	1
DQ059618	GV	1
DQ059619	GV	1
DQ059620	GV	1
GQ265948	GVI	1
JF804677	GVI	1
JF804687	GVI	1
JX292013	GVI	1
KP085589	GVII	1
MH924835	GVII	1
AY789942	GVIII.1	1
MN503266	GVIII.1	1
AF288467	GVIII.2	1
ON470391	GVIII.2	1
ON470392	GVIII.2	1
ON470393	GIX	1
ON470394	GIX	1
